# Supplementary material for: PolyQ length-based molecular encoding of vocalization frequency in FOXP2
Source: iScience. 2023 Sep 27;26(10):108036. doi: 10.1016/j.isci.2023.108036 (PMC10582585; doi:10.1016/j.isci.2023.108036)
Supplement: Table S1. FOXP2 and FOXP1 protein and genomic sequence IDs, related to Figures 1, 2, and 3 [file mmc2.xlsx]

## Sheet: Table S1
Supplemental Table 1 - List of NCBI IDs of FOXP2 and FOXP1 protein sequences (or FOXP2 and FOXP1 genomic sequences encoding the Q1 and Q2 repeats) for the indicated species belonging to mammalian taxa of interest. In certain species, the ID related to one of the two proteins is not indicated when the protein sequence is not available and the genomic sequence encoding for the polyQ region of the p…
Taxon	Species name	Species name abbreviation	FOXP2 sequence ID	FOXP1 sequence ID
PRIMATES	Pan paniscus	Pan pan	XP_034819276.1	XP_034812772.1
PRIMATES	Pan troglodytes	Pan tro	XP_016812279.1	XP_016795600.1
PRIMATES	Homo sapiens	Hom sap	NP_055306.1	NP_001336267.1
PRIMATES	Gorilla gorilla	Gor gor	XP_030868486.1	XP_030864967.1
PRIMATES	Pongo pygmaeus	Pon pyg	XM_024250289.1	XP_054335475.1
PRIMATES	Pongo abelii	Pon abe	XP_024106057.1	CM009265.2
PRIMATES	Hylobates lar	Hyl lar	AH011317.2
PRIMATES	Hylobates moloch	Hyl mol	XP_032617392.1	NW_022611646.1
PRIMATES	Nomascus leucogenys	Nom leu	XP_030682182.1	CM016965.1
PRIMATES	Macaca fascicularis	Mac fas	XP_015303447.1	XP_015300876.1
PRIMATES	Macaca mulatta	Mac mul	XP_028700593.1	NP_001253250.1
PRIMATES	Macaca nemestrina	Mac nem	XP_011729616.1	XP_011735894.1
PRIMATES	Theropithecus gelada	The gel	XP_025236345.1	XP_025230514.1
PRIMATES	Papio anubis	Pap anu	NC_044979.1	NC_044977.1
PRIMATES	Cercocebus atys	Cer aty	KQ011029.1	KQ012885.1
PRIMATES	Mandrillus leucophaeus	Man leu	XP_011822487.1	XP_011826547.1
PRIMATES	Chlorocebus sabaeus	Chl sab	XP_037860385.1	XP_037858441.1
PRIMATES	Rhinopithecus bieti	Rhi bie	XP_017720094.1	XP_017747665.1
PRIMATES	Rhinopithecus roxellana	Rhi rox	XP_030789169.1	XP_010384293.1
PRIMATES	Trachypithecus francoisi	Tra fra	XP_033048832.1	XP_033066336.1
PRIMATES	Colobus angolensis	Col ang	XP_011811343.1	XP_011802528.1
PRIMATES	Piliocolobus tephrosceles	Pil tep	XP_023084001.2	XP_031791040.1
PRIMATES	Sapajus apella	Sap ape	XP_032131555.1	XP_032145553.1
PRIMATES	Cebus imitator	Ceb imi	XP_017390531.1	XP_017398291.1
PRIMATES	Saimiri boliviensis	Sai bol	XP_003921116.1	XP_010348408.1
PRIMATES	Aotus nancymaae	Aot nan	KZ196450.1
PRIMATES	Callithrix jacchus	Cal jac	CM018924.1	XP_002758594.1
PRIMATES	Plecturocebus moloch	Ple mol	PVKP010000729.1
PRIMATES	Carlito syrichta	Car syr	KE936194.1	XP_021570576.1
PRIMATES	Microcebus murinus	Mic mur	XP_020145349.1	XP_020140420.1
PRIMATES	Propithecus coquereli	Pro coq	KQ023735.1	KQ023636.1
PRIMATES	Prolemur simus	Pro sim	A0A8C9DT13	MPIZ01000831.1
DERMOPTERA	Galeopterus variegatus	Gal var	XP_008569726.1	XP_008569973.1
RODENTIA	Rattus rattus	Rat rat	XP_032762821.1	XP_032761912.1
RODENTIA	Rattus norvegicus	Rat nor	XP_002729331.1	XP_038963305.1
RODENTIA	Mastomys coucha	Mas cou	XP_031237058.1	XP_031238606.1
RODENTIA	Mus pahari	Mus pah	XP_021046782.1	XP_021044634.1
RODENTIA	Mus musculus	Mus mus	NP_444472.2	NP_444432.1
RODENTIA	Mus caroli	Mus car	XP_021019982.1	XP_029334216.1
RODENTIA	Grammomys surdaster	Gra sur	XP_028634257.1	SRMG01000115.1
RODENTIA	Arvicanthis niloticus	Arv nil	XP_034374980.1	CM022259.1
RODENTIA	Meriones unguiculatus	Mer ung	XP_021514092.1	XP_021491901.1
RODENTIA	Peromyscus maniculatus	Per man	XP_015858247.1	XP_006972643.1
RODENTIA	Peromyscus leucopus	Per leu	XP_037059406.1	XP_037060249.1
RODENTIA	Onychomys torridus	Ony tor	LR877190.1	XP_036038078.1
RODENTIA	Microtus ochrogaster	Mic och	XP_026643348.1	XP_026644054.1
RODENTIA	Microtus oregoni	Mic ore	XP_041531379.1	XP_041536366.1
RODENTIA	Arvicola amphibius	Arv amp	XP_038174684.1	XP_041910404.1
RODENTIA	Mesocricetus auratus	Mes aur	XP_040584569.1	XP_021083488.1
RODENTIA	Cricetulus griseus	Cri gri	XP_027245732.1	XP_027260033.1
RODENTIA	Nannospalax galili	Nan gal	XP_029417640.1	XP_008826498.1
RODENTIA	Typhlomys cinereus	Typ cin	JALPQD010000046.1	JALPQD010000182.1
RODENTIA	Jaculus jaculus	Jac jac	XP_004658621.1	XP_004651569.1
RODENTIA	Dipodomys ordii	Dip ord	XP_012875375.1	XP_012865942.1
RODENTIA	Heterocephalus glaber	Het gla	XP_021100414.1	JH602086.1
RODENTIA	Fukomys damarensis	Fuk dam	XP_033614097.1	JAAHWF010000028.1
RODENTIA	Octodon degus	Oct deg	XP_023560824.1	JH651545.1
RODENTIA	Chinchilla lanigera	Chi lan	XP_013371508.1	JH721881.1
RODENTIA	Cavia porcellus	Cav por	XP_013013912.1	DS562871.1
RODENTIA	Marmota marmota	Mar mar	XP_015343751.1	XP_015350405.1
RODENTIA	Marmota flaviventris	Mar fla	XP_027782205.1	XP_027787612.1
RODENTIA	Ictidomys tridecemlineatus	Ict tri	XP_040147504.1	XP_013217676.2
RODENTIA	Urocitellus parryii	Uro par	XP_026264676.1	XP_026248441.1
LAGOMORPHA	Ochotona princeps	Och pri	XP_004592517.1	XP_004581675.1
LAGOMORPHA	Ochotona curzoniae	Och cur	XP_040857911.1	XP_040850748.1
LAGOMORPHA	Oryctolagus cuniculus	Ory cun	XP_017198113.1	XP_017199453.1
LAGOMORPHA	Lepus timidus	Lep tim	CM019675.1	CM019677.1
LAGOMORPHA	Sylvilagus bachmani	Syl bac	CM027399.1	CM027389.1
CETARTIODACTYLA	Delphinapterus leucas	Del leu	XP_022438577.1	XP_022428260.1
CETARTIODACTYLA	Monodon monoceros	Mon mon	XP_029090153.1	XP_029097704.1
CETARTIODACTYLA	Neophocaena asiaeorientalis	Neo asi	XP_024613512.1	XP_024602774.1
CETARTIODACTYLA	Phocoena sinus	Pho sin	XP_032498764.1	XP_032504431.1
CETARTIODACTYLA	Lagenorhynchus obliquidens	Lag obl	XP_026957941.1	XP_026977185.1
CETARTIODACTYLA	Tursiops truncatus	Tur tru	XP_019780690.1	XP_033721164.1
CETARTIODACTYLA	Globicephala melas	Glo mel	XP_030713461.1	XP_030723571.1
CETARTIODACTYLA	Orcinus orca	Orc orc	NW_004438447.1	XP_033280769.1
CETARTIODACTYLA	Lipotes vexillifer	Lip vex	KE557669.1	XP_007447719.1
CETARTIODACTYLA	Physeter catodon	Phy cat	XP_028345645.1	CM014802.1
CETARTIODACTYLA	Balaenoptera musculus	Bal mus	XP_036718879.1	XP_036724195.1
CETARTIODACTYLA	Balaenoptera acutorostrata	Bal acu	XP_028017864.1	XP_028024903.1
CETARTIODACTYLA	Hippopotamus amphibius	Hip amp	PVJP02910170.1	CM041179.1
CETARTIODACTYLA	Bos mutus	Bos mut	A0A8B9WDS0	XP_014338511.1
CETARTIODACTYLA	Bison bison	Bis bis	XP_010829498.1	XP_010860298.1
CETARTIODACTYLA	Bos taurus	Bos tau	NP_001192498.1	A4IFD2
CETARTIODACTYLA	Bos indicus	Bos ind	XP_019814297.1	XP_019839978.1
CETARTIODACTYLA	Bubalus bubalis	Bub bub	XP_025146941.1	XP_044789788.1
CETARTIODACTYLA	Capra hircus	Cap hir	NP_001272583.1	XP_005695788.1
CETARTIODACTYLA	Ovis aries	Ovi ari	XP_027824407.1	XP_011955043.1
CETARTIODACTYLA	Oryx dammah	Ory dam	XP_040116081.1	XP_040103176.1
CETARTIODACTYLA	Moschus moschiferus	Mos mos	A0A8C6DDP2	PVHU021072426.1
CETARTIODACTYLA	Odocoileus virginianus	Odo vir	XP_020749233.1	XP_020765955.1
CETARTIODACTYLA	Sus scrofa	Sus scr	XP_020934094.1	CM000824.5
CETARTIODACTYLA	Catagonus wagneri	Cat wag	A0A8C3VQE8	PVHT021183699.1
CETARTIODACTYLA	Camelus ferus	Cam fer	NC_045702.1	CM020784.1
CETARTIODACTYLA	Camelus dromedarius	Cam dro	XP_031311093.1	CM016643.2
CETARTIODACTYLA	Vicugna pacos	Vic pac	XP_031529999.1	XP_031542169.1
CARNIVORA	Panthera leo	Pan leo	CM031451.1	CM031451.1
CARNIVORA	Panthera pardus	Pan par	KV860344.1
CARNIVORA	Panthera tigris	Pan tig	CM031432.1	CM031432.1
CARNIVORA	Puma concolor	Pum con	XP_025785030.1
CARNIVORA	Puma yagouaroundi	Pum yag	JACEOH010000020.1	XP_040348110.1
CARNIVORA	Acinonyx jubatus	Aci jub	XP_026931112.1	XP_026898277.1
CARNIVORA	Lynx canadensis	Lyn can	XP_032448322.1	CM017330.2
CARNIVORA	Felis catus	Fel cat	XP_023096394.1	XP_023105724.1
CARNIVORA	Suricata suricatta	Sur sur	XP_029780535.1	XP_029774590.1
CARNIVORA	Hyaena hyaena	Hya hya	XP_039106206.1	XP_039086488.1
CARNIVORA	Phoca vitulina	Pho vit	ML169393.1	ML169402.1
CARNIVORA	Halichoerus grypus	Hal gry	JAAXOB010003905.1	JAAXOB010000112.1
CARNIVORA	Leptonychotes weddellii	Lep wed	KB714876.1	APMU01135992.1-APMU01142740.1
CARNIVORA	Mirounga leonina	Mir leo	JAAMPH010000050.1	JAAMPH010000014.1
CARNIVORA	Neomonachus schauinslandi	Neo sch	CM035908.1	CM035896.1
CARNIVORA	Eumetopias jubatus	Eum jub	ML137752.1	SBAQ01004211.1-SBAQ01004212.1
CARNIVORA	Zalophus californianus	Zal cal	CM019813.2	CM019802.2
CARNIVORA	Callorhinus ursinus	Cal urs	KZ836259.1	KZ836298.1
CARNIVORA	Odobenus rosmarus	Odo ros	KB229255.1	XP_004404607.1
CARNIVORA	Enhydra lutris	Enh lut	KZ291774.1	XP_022353289.1
CARNIVORA	Lontra canadensis	Lon can	ML974371.1	ML974403.1
CARNIVORA	Mustela putorius	Mus put	JAADYL010000772.1	JAADYL010000028.1
CARNIVORA	Mustela erminea	Mus erm	XP_032161094.1	CM020568.1
CARNIVORA	Neovison vison	Neo vis	A0A8C7ABM3	CM035035.1
CARNIVORA	Arctonyx collaris	Arc col	ABW72039.1
CARNIVORA	Ursus maritimus	Urs mar	JADGMR010000028.1	JADGMR010000039.1
CARNIVORA	Ursus arctos	Urs arc	JALAAU010000038.1	JALAAU010000035.1
CARNIVORA	Ailuropoda melanoleuca	Ail mel	NC_048218.1	LNAT02000004.1
CARNIVORA	Vulpes vulpes	Vul vul	NBDQ01000090.1	XP_025840652.1
CARNIVORA	Vulpes lagopus	Vul lag	CM031307.1	CM031301.1
CARNIVORA	Canis lupus	Can lup	HG994400.1	XP_013977031.1
PERISSODACTYLA	Equus caballus	Equ cab	CM009151.1	CM009163.1
PERISSODACTYLA	Equus przewalskii	Equ prz	KK950544.1	KK949879.1
PERISSODACTYLA	Equus asinus	Equ asi	CM027690.2	CM027710.2
PERISSODACTYLA	Equus quagga	Equ qua	JAKJSB010002746.1	JAKJSB010000001.1
PERISSODACTYLA	Tapirus indicus	Tap ind	PVIE01002355.1	PVIE01000836.1
PERISSODACTYLA	Tapirus terrestris	Tap ter	PVID01004648.1	PVID01000125.1
PERISSODACTYLA	Ceratotherium simum	Cer sim	NW_004454157.1	NW_004454158.1
PERISSODACTYLA	Diceros bicornis	Dic bic	CM036948.1	CM036947.1
PERISSODACTYLA	Dicerorhinus sumatrensis	Dic sum	JABWHU010001769.1	JABWHU010000554.1
PERISSODACTYLA	Rhinoceros unicornis	Rhi uni	JAFHKO010000003.1	JAFHKO010000002.1
PHOLIDOTA	Manis javanica	Man jav	VALM01000227.1	VALM01000141.1
PHOLIDOTA	Manis pentadactyla	Man pen	VBRX01001668.1	VBRX01002834.1
PHOLIDOTA	Phataginus tricuspis	Pha tri	SOZM010000575.1	SOZM010001852.1
CHIROPTERA	Cynopterus brachyotis	Cyn bra	SSHV01010883.1	SSHV01004640.1
CHIROPTERA	Cynopterus sphinx	Cyn sph	ABW72045.1
CHIROPTERA	Eonycteris spelaea	Eon spe	PUFA01000141.1	PUFA01000165.1
CHIROPTERA	Macroglossus sobrinus	Mac sob	PVKZ01002055.1	PVKZ01000996.1
CHIROPTERA	Pteropus alecto	Pte ale	XP_006910658.1	XP_006917535.1
CHIROPTERA	Pteropus giganteus	Pte gig	XP_039716577.1	XP_039707610.1
CHIROPTERA	Pteropus pselaphon	Pte pse	BMBI01005582.1	BMBI01007290.1
CHIROPTERA	Pteropus vampyrus	Pte vam	XP_011370705.1	XP_011356795.1
CHIROPTERA	Rousettus aegyptiacus	Rou aeg	XP_036086916.1	XP_015996961.1
CHIROPTERA	Rousettus leschenaultii	Rou les	ABW72055.1	BNJM01000046.1
CHIROPTERA	Aselliscus stoliczkanus	Ase sto	ABW72040.1
CHIROPTERA	Coelops frithii	Coe fri	ABW72041.1
CHIROPTERA	Hipposideros armiger	Hip arm	XP_019480282.1	XP_019506861.1
CHIROPTERA	Hipposideros galeritus	Hip gal	PVLB01004894.1	PVLB01008794.1-PVLB01000977.1
CHIROPTERA	Hipposideros pendleburyi	Hip pen	JAHQIX010000036.1	JAHQIX010000060.1
CHIROPTERA	Rhinolophus ferrumequinum	Rhi fer	XP_032954948.1	XP_032987796.1
CHIROPTERA	Rhinolophus luctus	Rhi luc	ABW72054.1
CHIROPTERA	Rhinolophus sinicus	Rhi sin	XP_019598776.1
CHIROPTERA	Megaderma lyra	Meg lyr	PVJL010001482.1	PVJL010000231.1
CHIROPTERA	Megaderma spasma	Meg spa	ABW72049.1
CHIROPTERA	Craseonycteris thonglongyai	Cra tho	PVKE010074265.1
CHIROPTERA	Taphozous melanopogon	Tap mel	ABW72057.1
CHIROPTERA	Noctilio leporinus	Noc lep	PVIW01000714.1	PVIW01001549.1
CHIROPTERA	Mormoops blainvillei	Mor bla	PVJD01000023.1	PVJD01000089.1
CHIROPTERA	Pteronotus parnellii	Pte par	JAIWKQ010000127.1	JAIWKQ010000123.1
CHIROPTERA	Anoura caudifer	Ano cau	PVKU01001767.1	PVKU01000822.1
CHIROPTERA	Artibeus jamaicensis	Art jam	XP_036997606.1	XP_037006206.1
CHIROPTERA	Carollia perspicillata	Car per	PVKM010000382.1
CHIROPTERA	Desmodus rotundus	Des rot	XP_024411145.1	XP_024412416.1
CHIROPTERA	Macrotus californicus	Mac cal	VMDR010129724.1	VMDR010027364.1-VMDR010001635.1
CHIROPTERA	Micronycteris hirsuta	Mic hir	PVJI01009191.1	PVJI01000089.1
CHIROPTERA	Phyllostomus discolor	Phy dis	XP_035866716.1	XP_035887441.1
CHIROPTERA	Phyllostomus hastatus	Phy has	XM_045847197.1	JAHKBD010000105.1
CHIROPTERA	Sturnira hondurensis	Stu hon	XP_036912790.1	XP_036896837.1
CHIROPTERA	Tonatia saurophila	Ton sau	PVIA01002690.1	PVIA01006741.1-PVIA01000332.1
CHIROPTERA	Chaerephon plicatus	Cha pli	ABW72044.1
CHIROPTERA	Molossus molossus	Mol mol	NW_023425401.1	JACASF010000018.1
CHIROPTERA	Tadarida brasiliensis	Tad bra	PVIG010002964.1	PVIG010002542.1
CHIROPTERA	Miniopterus natalensis	Min nat	XP_016060075.1	XP_016051257.1
CHIROPTERA	Miniopterus schreibersii	Min sch	ABW72050.1	PVJG01006631.1-PVJG01005482.1
CHIROPTERA	Antrozous pallidus	Ant pal	VMDP01001736.1	VMDP01055241.1-VMDP01075599.1
CHIROPTERA	Eptesicus fuscus	Ept fus	XP_027982850.1	XP_027984957.1
CHIROPTERA	Lasiurus borealis	Las bor	PVJN01000308.1	PVJN01000006.1
CHIROPTERA	Lasiurus cinereus	Las cin	JAAGEH010000307.1
CHIROPTERA	Murina aurata	Mur aur	PVJC01003060.1
CHIROPTERA	Myotis brandtii	Myo bra	XP_014391930.1	XP_014387877.1
CHIROPTERA	Myotis davidii	Myo dav	XP_015424870.1	NW_006295269.1
CHIROPTERA	Myotis lucifugus	Myo luc	NW_005871219.1	XP_023613874.1
CHIROPTERA	Myotis myotis	Myo myo	XP_036184817.1	XP_036187450.1
CHIROPTERA	Myotis ricketti	Myo ric	ABW72051.1
CHIROPTERA	Pipistrellus kuhlii	Pip kuh	XP_036280723.1	XP_036286426.1
CHIROPTERA	Pipistrellus pipistrellus	Pip pip	LR862366.1	LR862370.1
CHIROPTERA	Tylonycteris pachypus	Tyl pac	ABW72058.1
EULIPOTYPHLA	Talpa occidentalis	Tal occ	XP_037367831.1	NW_023600993.1
EULIPOTYPHLA	Condylura cristata	Con cri	XP_004677013.1	XP_004676032.1
EULIPOTYPHLA	Sorex araneus	Sor ara	NW_004545860.1	XP_004612854.1
EULIPOTYPHLA	Erinaceus europaeus	Eri eur	XP_007516205.1	XP_007523366.1
AFROTHERIA	Heterohyrax brucei	Het bru	PVJQ01000827.1	PVJQ01000144.1
AFROTHERIA	Procavia capensis	Pro cap	PVIO02011228.1	PVIO02826182.1
AFROTHERIA	Trichechus manatus	Tri man	JH594702.1	JH594626.1
AFROTHERIA	Dugong dugon	Dug dug	BMBL01116636.1	BMBL01116317.1-BMBL01110654.1
AFROTHERIA	Elephas maximus	Ele max	JABTCH010002102.1	JABTCH010000770.1
AFROTHERIA	Loxodonta africana	Lox afr	XP_023400335.1	XP_023403790.1
AFROTHERIA	Chrysochloris asiatica	Chr asi	XP_006859359.1	XP_006874682.1
AFROTHERIA	Microgale talazaci	Mic tal	PVJH01002886.1	PVJH01002827.1
AFROTHERIA	Echinops telfairi	Ech tel		XP_030741436.1
AFROTHERIA	Elephantulus edwardii	Ele edw	XP_006882715.1	XP_006900549.1
AFROTHERIA	Orycteropus afer	Ory afe	JH863725.1	JH863867.1
XENARTHRA	Tolypeutes matacus	Tol mat	PVIB010002212.1	PVIB010004290.1-PVIB010006176.1
XENARTHRA	Dasypus novemcinctus	Das nov	XP_012373949.2	JH581332.1
XENARTHRA	Tamandua tetradactyla	Tam tet	PVIF010039892.1	PVIF010000086.1
XENARTHRA	Myrmecophaga tridactyla	Myr tri	PVIY010001507.1	PVIY010001567.1-PVIY010006977.1
XENARTHRA	Choloepus hoffmanni	Cho hof	KN193859.1	KN187918.1
XENARTHRA	Choloepus didactylus	Cho did	CM026694.1	CM026690.1
METATHERIA	Sarcophilus harrisii	Sar har	XP_031794706.1	XP_031801236.1
METATHERIA	Phascolarctos cinereus	Pha cin	XP_020840313.1	XP_020863195.1
METATHERIA	Vombatus ursinus	Vom urs	XP_027694441.1	XP_027719920.1
METATHERIA	Trichosurus vulpecula	Tri vul	XP_036615159.1	XP_036593393.1
METATHERIA	Monodelphis domestica	Mon dom	XP_007504226.1	XP_007500148.1
PROTOTHERIA	Ornithorhynchus anatinus	Orn ana	XP_028928988.1	XP_039766064.1
PROTOTHERIA	Tachyglossus aculeatus	Tac acu	XP_038608759.1	XP_038596667.1
