# Supplementary material for: PolyQ length-based molecular encoding of vocalization frequency in FOXP2
Source: iScience. 2023 Sep 27;26(10):108036. doi: 10.1016/j.isci.2023.108036 (PMC10582585; doi:10.1016/j.isci.2023.108036)
Supplement: Table S2. Sources of vocalization frequency parameters, related to Figures 1, 2, and 3 [file mmc3.xlsx]

## Sheet: Table S2
Supplemental Table 2 - Data sources for fundamental/minimum and/or maximum vocalization frequencies for the indicated species. The PubMed database ID (PMID) is indicated when available.
Species	Reference	PMID
Acinonyx jubatus	Martin et al., 2017	PMID: 27882540
Ailuropoda melanoleuca	Martin et al., 2017	PMID: 27882540
Anoura caudifer	Collen,2012
Antrozous pallidus	Collen,2012
Artibeus jamaicensis	Collen,2012
Aselliscus stoliczkanus	Collen,2012
Balaenoptera acutorostrata	Martin et al., 2017	PMID: 27882540
Balaenoptera musculus	Martin et al., 2017	PMID: 27882540
Bison bison	Charlton and Reby, 2016	PMID: 27598835
Callithrix jacchus	Martin et al., 2017	PMID: 27882540
Canis lupus	Martin et al., 2017	PMID: 27882540
Carollia perspicillata	Collen,2012
Cavia porcellus	Martin et al., 2017	PMID: 27882540
Ceratotherium simum	Martin et al., 2017	PMID: 27882540
Cercocebus atys	Charlton and Reby, 2016	PMID: 27598835
Chaerephon plicatus	Collen,2012
Coelops frithii	Collen,2012
Craseonycteris thonglongyai	Collen,2012
Delphinapterus leucas	Martin et al., 2017	PMID: 27882540
Desmodus rotundus	Collen,2012
Diceros bicornis	Martin et al., 2017	PMID: 27882540
Dugong dugon	Martin et al., 2017	PMID: 27882540
Elephas maximus	Martin et al., 2017	PMID: 27882540
Enhydra lutris	Martin et al., 2017	PMID: 27882540
Eptesicus fuscus	Collen,2012
Globicephala melas	Martin et al., 2017	PMID: 27882540
Gorilla gorilla	Charlton and Reby, 2016	PMID: 27598835
Halichoerus grypus	Martin et al., 2017	PMID: 27882540
Hipposideros armiger	Collen,2012
Hipposideros galeritus	Collen,2012
Hipposideros pendleburyi	Collen,2012
Homo sapiens	Charlton and Reby, 2016	PMID: 27598835
Hyaena hyaena	Bowling et al., 2017	PMID: 28117380
Hylobates lar	Bowling et al., 2017	PMID: 28117380
Lagenorhynchus obliquidens	Martin et al., 2017	PMID: 27882540
Lasiurus borealis	Collen,2012
Lasiurus cinereus	Collen,2012
Leptonychotes weddellii	Martin et al., 2017	PMID: 27882540
Lipotes vexillifer	Martin et al., 2017	PMID: 27882540
Loxodonta africana	Martin et al., 2017	PMID: 27882540
Lynx canadensis	Bowling et al., 2017	PMID: 28117380
Macaca fascicularis	Martin et al., 2017	PMID: 27882540
Macaca mulatta	Charlton and Reby, 2016	PMID: 27598835
Macaca nemestrina	Martin et al., 2017	PMID: 27882540
Macrotus californicus	Collen,2012
Mandrillus leucophaeus	Bowling et al., 2017	PMID: 28117380
Marmota flaviventris	Charlton and Reby, 2016	PMID: 27598835
Megaderma lyra	Collen,2012
Megaderma spasma	Collen,2012
Meriones unguiculatus	He et al., 2021	PMID: 34140356
Mesocricetus auratus	He et al., 2021	PMID: 34140356
Microcebus murinus	Charlton and Reby, 2016	PMID: 27598835
Micronycteris hirsuta	Collen,2012
Miniopterus natalensis	Collen,2012
Miniopterus schreibersii	Collen,2012
Mirounga leonina	Martin et al., 2017	PMID: 27882540
Molossus molossus	Collen,2012
Monodon monoceros	Martin et al., 2017	PMID: 27882540
Mormoops blainvillei	Collen,2012
Murina aurata	Collen,2012
Mus musculus	Martin et al., 2017	PMID: 27882540
Mustela erminea	Bowling et al., 2017	PMID: 28117380
Myotis brandtii	Collen,2012
Myotis davidii	Collen,2012
Myotis lucifugus	Collen,2012
Myotis myotis	Collen,2012
Myotis ricketti	Collen,2012
Noctilio leporinus	Collen,2012
Nomascus leucogenys	Bowling et al., 2017	PMID: 28117380
Odobenus rosmarus	Martin et al., 2017	PMID: 27882540
Odocoileus virginianus	Martin et al., 2017	PMID: 27882540
Orcinus orca	Martin et al., 2017	PMID: 27882540
Pan paniscus	Martin et al., 2017	PMID: 27882540
Pan troglodytes	Martin et al., 2017	PMID: 27882540
Panthera leo	Bowling et al., 2017	PMID: 28117380
Panthera tigris	Charlton and Reby, 2016	PMID: 27598835
Phascolarctos cinereus	Charlton and Reby, 2016	PMID: 27598835
Phoca vitulina	Martin et al., 2017	PMID: 27882540
Phyllostomus discolor	Collen,2012
Phyllostomus hastatus	Collen,2012
Physeter catodon	Martin et al., 2017	PMID: 27882540
Pipistrellus kuhlii	Collen,2012
Pipistrellus pipistrellus	Collen,2012
Pongo pygmaeus	Martin et al., 2017	PMID: 27882540
Procavia capensis	Martin et al., 2017	PMID: 27882540
Pteronotus parnellii	Collen,2012
Puma concolor	Martin et al., 2017	PMID: 27882540
Rattus norvegicus	He et al., 2021	PMID: 34140356
Rattus rattus	Martin et al., 2017	PMID: 27882540
Rhinolophus ferrumequinum	Collen,2012
Rhinolophus luctus	Collen,2012
Rhinolophus sinicus	Collen,2012
Saimiri boliviensis	Bowling et al., 2017	PMID: 28117380
Sapajus apella	Bowling et al., 2017	PMID: 28117380
Sarcophilus harrisii	Martin et al., 2017	PMID: 27882540
Sturnira hondurensis	Collen,2012
Suricata suricatta	Charlton and Reby, 2016	PMID: 27598835
Tadarida brasiliensis	Collen,2012
Taphozous melanopogon	Collen,2012
Tapirus terrestris	Martin et al., 2017	PMID: 27882540
Theropithecus gelada	Charlton and Reby, 2016	PMID: 27598835
Tonatia saurophila	Collen,2012
Trichechus manatus	Martin et al., 2017	PMID: 27882540
Trichosurus vulpecula	Martin et al., 2017	PMID: 27882540
Tursiops truncatus	Martin et al., 2017	PMID: 27882540
Tylonycteris pachypus	Collen,2012
Typhlomys cinereus	He et al., 2021	PMID: 34140356
Ursus maritimus	Bowling et al., 2017	PMID: 28117380
Vulpes lagopus	Martin et al., 2017	PMID: 27882540
Zalophus californianus	Bowling et al., 2017	PMID: 28117380
