# Supplementary material for: PolyQ length-based molecular encoding of vocalization frequency in FOXP2
Source: iScience. 2023 Sep 27;26(10):108036. doi: 10.1016/j.isci.2023.108036 (PMC10582585; doi:10.1016/j.isci.2023.108036)
Supplement: Table S3. Sources of body parameters, related to Figures 1, 2, and 3 [file mmc4.xlsx]

## Sheet: Table S3
Supplemental Table 3 - Data sources for the body mass of the indicated species. The PubMed database ID (PMID) or the digital object identifier (doi) of each publication is reported, with uniform resource locators (URLs) for relevant datasets.
Species	Reference	PMID/doi/link
Acinonyx jubatus	Hirt et al., 2017	PMID:29046579
Ailuropoda melanoleuca	Martin et al., 2017	PMID:27882540
Anoura caudifer	Khaliq et al., 2014	PMID:25009297
Antechinus flavipes	Hirt et al., 2017	PMID:29046579
Antechinus stuartii	Hirt et al., 2017	PMID:29046579
Antrozous pallidus	Collen, 2012	https://discovery.ucl.ac.uk/id/eprint/1370574/
Aotus nancymaae	Smith et al., 2003	https://doi.org/10.1890/02-9003
Arctonyx collaris	Smith et al., 2003	https://doi.org/10.1890/02-9003
Artibeus jamaicensis	White and Seymour, 2003	PMID:12637681
Arvicanthis niloticus	Smith et al., 2003	https://doi.org/10.1890/02-9003
Arvicola amphibius	Parr et al., 2014	PMID: 24891832; https://opendata.eol.org/dataset/all-body-size-data
Aselliscus stoliczkanus	Collen, 2012	https://discovery.ucl.ac.uk/id/eprint/1370574/
Balaenoptera acutorostrata	Smith et al., 2003	https://doi.org/10.1890/02-9003
Balaenoptera musculus	Smith et al., 2003	https://doi.org/10.1890/02-9003
Bettongia penicillata	Smith et al., 2003	https://doi.org/10.1890/02-9003
Bison bison	Hirt et al., 2017	PMID:29046579
Bos taurus	Smith et al., 2003	https://doi.org/10.1890/02-9003
Bradypus variegatus	Smith et al., 2003	https://doi.org/10.1890/02-9003
Bubalus bubalis	Smith et al., 2003	https://doi.org/10.1890/02-9003
Callicebus moloch	Martin et al., 2017	PMID:27882540
Callithrix jacchus	Smith et al., 2003	https://doi.org/10.1890/02-9003
Callorhinus ursinus	Smith et al., 2003	https://doi.org/10.1890/02-9003
Caluromys derbianus	Khaliq et al., 2014	PMID:25009338
Camelus bactrianus	Smith et al., 2003	https://doi.org/10.1890/02-9003
Camelus dromedarius	Smith et al., 2003	https://doi.org/10.1890/02-9003
Canis lupus	Riek and Geiser, 2013	PMID:23301995
Capra hircus	Smith et al., 2003	https://doi.org/10.1890/02-9003
Carlito syrichta	Parr et al., 2014	PMID: 24891832; https://opendata.eol.org/dataset/all-body-size-data
Carollia perspicillata	Collen, 2012	https://discovery.ucl.ac.uk/id/eprint/1370574/
Catagonus wagneri	Smith et al., 2003	https://doi.org/10.1890/02-9003
Cavia porcellus	Smith et al., 2003	https://doi.org/10.1890/02-9003
Cebus apella	Smith et al., 2003	https://doi.org/10.1890/02-9003
Cebus capucinus	Milton and May, 1976	PMID:1256543
Ceratotherium simum	Hirt et al., 2017	PMID:29046579
Cercocebus atys	Parr et al., 2014	PMID: 24891832; https://opendata.eol.org/dataset/all-body-size-data
Chaerephon plicatus	Collen, 2012	https://discovery.ucl.ac.uk/id/eprint/1370574/
Chaetophractus vellerosus	White and Seymour, 2003	PMID:12637681
Chinchilla lanigera	Smith et al., 2003	https://doi.org/10.1890/02-9003
Chlorocebus sabaeus	Parr et al., 2014	PMID: 24891832; https://opendata.eol.org/dataset/all-body-size-data
Choloepus didactylus	Smith et al., 2003	https://doi.org/10.1890/02-9003
Choloepus hoffmanni	Smith et al., 2003	https://doi.org/10.1890/02-9003
Chrysochloris asiatica	Smith et al., 2003	https://doi.org/10.1890/02-9003
Coelops frithii	Collen, 2012	https://discovery.ucl.ac.uk/id/eprint/1370574/
Colobus angolensis	Smith et al., 2003	https://doi.org/10.1890/02-9003
Condylura cristata	Smith et al., 2003	https://doi.org/10.1890/02-9003
Craseonycteris thonglongyai	Smith et al., 2003	https://doi.org/10.1890/02-9003
Cynopterus brachyotis	White and Seymour, 2003	PMID:12637681
Cynopterus sphinx	Smith et al., 2003	https://doi.org/10.1890/02-9003
Dasypus novemcinctus	Smith et al., 2003	https://doi.org/10.1890/02-9003
Dasyurus viverrinus	Smith et al., 2003	https://doi.org/10.1890/02-9003
Delphinapterus leucas	Martin et al., 2017	PMID:27882540
Desmodus rotundus	Smith et al., 2003	https://doi.org/10.1890/02-9003
Dicerorhinus sumatrensis	Smith et al., 2003	https://doi.org/10.1890/02-9003
Diceros bicornis	Hirt et al., 2017	PMID:29046579
Dipodomys ordii	Smith et al., 2003	https://doi.org/10.1890/02-9003
Dromiciops gliroides	Riek and Geiser, 2013	PMID:23301852
Dugong dugon	Smith et al., 2003	https://doi.org/10.1890/02-9003
Echinops telfairi	Smith et al., 2003	https://doi.org/10.1890/02-9003
Elephantulus edwardii	White and Seymour, 2003	PMID:12637681
Elephas maximus	Hirt et al., 2017	PMID:29046579
Enhydra lutris	Hirt et al., 2017	PMID:29046579
Eonycteris spelaea	Smith et al., 2003	https://doi.org/10.1890/02-9003
Eospalax fontanierii	Parr et al., 2014	PMID: 24891832; https://opendata.eol.org/dataset/all-body-size-data
Eptesicus fuscus	Collen, 2012	https://discovery.ucl.ac.uk/id/eprint/1370574/
Equus asinus	Smith et al., 2003	https://doi.org/10.1890/02-9003
Equus caballus	Hirt et al., 2017	PMID:29046579
Equus quagga	Smith et al., 2003	https://doi.org/10.1890/02-9003
Erinaceus europaeus	Smith et al., 2003	https://doi.org/10.1890/02-9003
Eumetopias jubatus	Smith et al., 2003	https://doi.org/10.1890/02-9003
Felis catus	Hirt et al., 2017	PMID:29046579
Globicephala melas	Martin et al., 2017	PMID:27882540
Gorilla gorilla	Milton and May, 1976	PMID:1256543
Gracilinanus agilis	Smith et al., 2003	https://doi.org/10.1890/02-9003
Gymnobelideus leadbeateri	White and Seymour, 2003	PMID:12637681
Halichoerus grypus	Martin et al., 2017	PMID:27882540
Heterocephalus glaber	Smith et al., 2003	https://doi.org/10.1890/02-9003
Heterohyrax brucei	Smith et al., 2003	https://doi.org/10.1890/02-9003
Hippopotamus amphibius	Hirt et al., 2017	PMID:29046579
Hipposideros armiger	Smith et al., 2003	https://doi.org/10.1890/02-9003
Hipposideros galeritus	Collen, 2012	https://discovery.ucl.ac.uk/id/eprint/1370574/
Homo sapiens	Hirt et al., 2017	PMID:29046579
Hyaena hyaena	Smith et al., 2003	https://doi.org/10.1890/02-9003
Hydrodamalis gigas	Smith et al., 2003	https://doi.org/10.1890/02-9003
Hylobates lar	Milton and May, 1976	PMID:1256543
Hylobates moloch	Smith et al., 2003	https://doi.org/10.1890/02-9003
Jaculus jaculus	White and Seymour, 2003	PMID:12637681
Lagenorhynchus obliquidens	Smith et al., 2003	https://doi.org/10.1890/02-9003
Lasiurus borealis	Hirt et al., 2017	PMID:29046579
Lasiurus cinereus	Riek and Geiser, 2013	PMID:23301870
Leptonychotes weddellii	Smith et al., 2003	https://doi.org/10.1890/02-9003
Lepus timidus	Smith et al., 2003	https://doi.org/10.1890/02-9003
Lipotes vexillifer	Martin et al., 2017	PMID:27882540
Lontra canadensis	Hirt et al., 2017	PMID:29046579
Loxodonta africana	Hirt et al., 2017	PMID:29046579
Lynx canadensis	Smith et al., 2003	https://doi.org/10.1890/02-9003
Macaca fascicularis	Smith et al., 2003	https://doi.org/10.1890/02-9003
Macaca mulatta	Milton and May, 1976	PMID:1256543
Macaca nemestrina	Martin et al., 2017	PMID:27882540
Macroglossus sobrinus	Smith et al., 2003	https://doi.org/10.1890/02-9003
Macropus eugenii	Smith et al., 2003	https://doi.org/10.1890/02-9003
Macrotus californicus	Collen, 2012	https://discovery.ucl.ac.uk/id/eprint/1370574/
Mandrillus leucophaeus	Smith et al., 2003	https://doi.org/10.1890/02-9003
Manis javanica	Smith et al., 2003	https://doi.org/10.1890/02-9003
Manis pentadactyla	Smith et al., 2003	https://doi.org/10.1890/02-9003
Marmota flaviventris	White and Seymour, 2003	PMID:12637681
Marmota marmota	Riek and Geiser, 2013	PMID:23301938
Mastomys coucha	Smith et al., 2003	https://doi.org/10.1890/02-9003
Megaderma lyra	Smith et al., 2003	https://doi.org/10.1890/02-9003
Megaderma spasma	Smith et al., 2003	https://doi.org/10.1890/02-9003
Meriones unguiculatus	White and Seymour, 2003	PMID:12637681
Mesocricetus auratus	Smith et al., 2003	https://doi.org/10.1890/02-9003
Microcebus murinus	Riek and Geiser, 2013	PMID:23302009
Microgale talazaci	Smith et al., 2003	https://doi.org/10.1890/02-9003
Micronycteris hirsuta	Collen, 2012	https://discovery.ucl.ac.uk/id/eprint/1370574/
Microtus ochrogaster	Riek and Geiser, 2013	PMID:23301905
Microtus oregoni	Smith et al., 2003	https://doi.org/10.1890/02-9003
Miniopterus natalensis	Collen, 2012	https://discovery.ucl.ac.uk/id/eprint/1370574/
Miniopterus schreibersii	Martin et al., 2017	PMID:27882540
Mirounga leonina	Smith et al., 2003	https://doi.org/10.1890/02-9003
Molossus molossus	White and Seymour, 2003	PMID:12637681
Monodelphis domestica	White and Seymour, 2003	PMID:12637681
Monodon monoceros	Martin et al., 2017	PMID:27882540
Mormoops blainvillei	Collen, 2012	https://discovery.ucl.ac.uk/id/eprint/1370574/
Moschus moschiferus	Smith et al., 2003	https://doi.org/10.1890/02-9003
Murina aurata	Collen, 2012	https://discovery.ucl.ac.uk/id/eprint/1370574/
Mus caroli	Parr et al., 2014	PMID: 24891832; https://opendata.eol.org/dataset/all-body-size-data
Mus musculus	Khaliq et al., 2014	PMID:25009471
Mustela erminea	Smith et al., 2003	https://doi.org/10.1890/02-9003
Mustela putorius	Smith et al., 2003	https://doi.org/10.1890/02-9003
Myotis brandtii	Collen, 2012	https://discovery.ucl.ac.uk/id/eprint/1370574/
Myotis davidii	Collen, 2012	https://discovery.ucl.ac.uk/id/eprint/1370574/
Myotis lucifugus	Khaliq et al., 2014	PMID:25009324
Myotis myotis	Collen, 2012	https://discovery.ucl.ac.uk/id/eprint/1370574/
Myotis ricketti	Collen, 2012	https://discovery.ucl.ac.uk/id/eprint/1370574/
Myrmecobius fasciatus	Riek and Geiser, 2013	PMID:23301828
Myrmecophaga tridactyla	White and Seymour, 2003	PMID:12637681
Neovison vison	Parr et al., 2014	PMID: 24891832; https://opendata.eol.org/dataset/all-body-size-data
Noctilio leporinus	White and Seymour, 2003	PMID:12637681
Nomascus leucogenys	Parr et al., 2014	PMID: 24891832; https://opendata.eol.org/dataset/all-body-size-data
Ochotona curzoniae	Parr et al., 2014	PMID: 24891832; https://opendata.eol.org/dataset/all-body-size-data
Ochotona princeps	Smith et al., 2003	https://doi.org/10.1890/02-9003
Octodon degus	Smith et al., 2003	https://doi.org/10.1890/02-9003
Odobenus rosmarus	Martin et al., 2017	PMID:27882540
Odocoileus virginianus	Hirt et al., 2017	PMID:29046579
Onychomys torridus	Smith et al., 2003	https://doi.org/10.1890/02-9003
Orcinus orca	Martin et al., 2017	PMID:27882540
Ornithorhynchus anatinus	Riek and Geiser, 2013	PMID:23301809
Orycteropus afer	Smith et al., 2003	https://doi.org/10.1890/02-9003
Oryctolagus cuniculus	Smith et al., 2003	https://doi.org/10.1890/02-9003
Oryx dammah	Smith et al., 2003	https://doi.org/10.1890/02-9003
Ovis aries	Smith et al., 2003	https://doi.org/10.1890/02-9003
Pan paniscus	Martin et al., 2017	PMID:27882540
Pan troglodytes	Martin et al., 2017	PMID:27882540
Panthera leo	Hirt et al., 2017	PMID:29046579
Panthera pardus	Smith et al., 2003	https://doi.org/10.1890/02-9003
Panthera tigris	Smith et al., 2003	https://doi.org/10.1890/02-9003
Papio anubis	Milton and May, 1976	PMID:1256543
Peromyscus leucopus	Hirt et al., 2017	PMID:29046579
Peromyscus maniculatus	White and Seymour, 2003	PMID:12637681
Phascolarctos cinereus	Smith et al., 2003	https://doi.org/10.1890/02-9003
Phoca vitulina	Smith et al., 2003	https://doi.org/10.1890/02-9003
Phocoena sinus	Smith et al., 2003	https://doi.org/10.1890/02-9003
Phyllostomus discolor	Smith et al., 2003	https://doi.org/10.1890/02-9003
Phyllostomus hastatus	Smith et al., 2003	https://doi.org/10.1890/02-9003
Physeter catodon	Martin et al., 2017	PMID:27882540
Piliocolobus tephrosceles	Parr et al., 2014	PMID: 24891832; https://opendata.eol.org/dataset/all-body-size-data
Pipistrellus kuhlii	Collen, 2012	https://discovery.ucl.ac.uk/id/eprint/1370574/
Pipistrellus pipistrellus	Smith et al., 2003	https://doi.org/10.1890/02-9003
Pongo abelii	Parr et al., 2014	PMID: 24891832; https://opendata.eol.org/dataset/all-body-size-data
Pongo pygmaeus	Martin et al., 2017	PMID:27882540
Procavia capensis	Smith et al., 2003	https://doi.org/10.1890/02-9003
Prolemur simus	Parr et al., 2014	PMID: 24891832; https://opendata.eol.org/dataset/all-body-size-data
Propithecus coquereli	Parr et al., 2014	PMID: 24891832; https://opendata.eol.org/dataset/all-body-size-data
Pteronotus parnellii	Smith et al., 2003	https://doi.org/10.1890/02-9003
Pteropus alecto	Smith et al., 2003	https://doi.org/10.1890/02-9003
Pteropus giganteus	Smith et al., 2003	https://doi.org/10.1890/02-9003
Pteropus pselaphon	Parr et al., 2014	PMID: 24891832; https://opendata.eol.org/dataset/all-body-size-data
Pteropus vampyrus	Smith et al., 2003	https://doi.org/10.1890/02-9003
Puma concolor	Martin et al., 2017	PMID:27882540
Puma yagouaroundi	Parr et al., 2014	PMID: 24891832; https://opendata.eol.org/dataset/all-body-size-data
Rattus norvegicus	Smith et al., 2003	https://doi.org/10.1890/02-9003
Rattus rattus	Smith et al., 2003	https://doi.org/10.1890/02-9003
Rhinoceros unicornis	Smith et al., 2003	https://doi.org/10.1890/02-9003
Rhinolophus ferrumequinum	Martin et al., 2017	PMID:27882540
Rhinolophus luctus	Martin et al., 2017	PMID:27882540
Rhinolophus sinicus	Collen, 2012	https://discovery.ucl.ac.uk/id/eprint/1370574/
Rhinopithecus bieti	Parr et al., 2014	PMID: 24891832; https://opendata.eol.org/dataset/all-body-size-data
Rhinopithecus roxellana	Parr et al., 2014	PMID: 24891832; https://opendata.eol.org/dataset/all-body-size-data
Rousettus aegyptiacus	White and Seymour, 2003	PMID:12637681
Rousettus leschenaultii	Parr et al., 2014	PMID: 24891832; https://opendata.eol.org/dataset/all-body-size-data
Saimiri boliviensis	Smith et al., 2003	https://doi.org/10.1890/02-9003
Sarcophilus harrisii	Smith et al., 2003	https://doi.org/10.1890/02-9003
Sorex araneus	Smith et al., 2003	https://doi.org/10.1890/02-9003
Suricata suricatta	White and Seymour, 2003	PMID:12637681
Sus scrofa	Hirt et al., 2017	PMID:29046579
Sylvilagus bachmani	Smith et al., 2003	https://doi.org/10.1890/02-9003
Tachyglossus aculeatus	Smith et al., 2003	https://doi.org/10.1890/02-9003
Tadarida brasiliensis	White and Seymour, 2003	PMID:12637681
Talpa occidentalis	Parr et al., 2014	PMID: 24891832; https://opendata.eol.org/dataset/all-body-size-data
Tamandua tetradactyla	Smith et al., 2003	https://doi.org/10.1890/02-9003
Taphozous melanopogon	Smith et al., 2003	https://doi.org/10.1890/02-9003
Tapirus indicus	Smith et al., 2003	https://doi.org/10.1890/02-9003
Tapirus terrestris	Smith et al., 2003	https://doi.org/10.1890/02-9003
Theropithecus gelada	Smith et al., 2003	https://doi.org/10.1890/02-9003
Thylacinus cynocephalus	Smith et al., 2003	https://doi.org/10.1890/02-9003
Tolypeutes matacus	Smith et al., 2003	https://doi.org/10.1890/02-9003
Tonatia saurophila	Collen, 2012	https://discovery.ucl.ac.uk/id/eprint/1370574/
Trachypithecus francoisi	Smith et al., 2003	https://doi.org/10.1890/02-9003
Trichechus manatus	Martin et al., 2017	PMID:27882540
Trichosurus vulpecula	Martin et al., 2017	PMID:27882540
Tupaia belangeri	Martin et al., 2017	PMID:27882540
Tupaia tana	Smith et al., 2003	https://doi.org/10.1890/02-9003
Tursiops truncatus	Martin et al., 2017	PMID:27882540
Tylonycteris pachypus	Collen, 2012	https://discovery.ucl.ac.uk/id/eprint/1370574/
Ursus arctos	Hirt et al., 2017	PMID:29046579
Ursus maritimus	Hirt et al., 2017	PMID:29046579
Vombatus ursinus	Smith et al., 2003	https://doi.org/10.1890/02-9003
Vulpes lagopus	Martin et al., 2017	PMID:27882540
Vulpes vulpes	Smith et al., 2003	https://doi.org/10.1890/02-9003
Zalophus californianus	Hirt et al., 2017	PMID:29046579
