# Supplementary material for: PolyQ length-based molecular encoding of vocalization frequency in FOXP2
Source: iScience. 2023 Sep 27;26(10):108036. doi: 10.1016/j.isci.2023.108036 (PMC10582585; doi:10.1016/j.isci.2023.108036)
Supplement: Table S4. MorphoSource specimen IDs, related to Figures 1 and 2 [file mmc5.xlsx]

## Sheet: Table S4
Supplemental Table 4 - Morphosource IDs and uniform resource locators (URLs) for micro-CT scans of the listed specimens of species of interest.
Species	Specimen	Organization	MorphoSource ID	URL
Aethalops alecto	amnh:mammals:m-247163	American Museum of Natural History, New York (NY, USA)	Media 000036128	amnh:mammals:m-247163 Aethalops alecto alecto
Aselliscus stoliczkanus	amnh:mammals:m-115576	American Museum of Natural History, New York (NY, USA)	Media 000036171	amnh:mammals:m-115576 Aselliscus stoliczkanus
Callithrix jacchus	AMNH:Mammals:M-200525	American Museum of Natural History, New York (NY, USA)	Media 000410414	AMNH:Mammals:M-200525 Callithrix jacchus
Callithrix jacchus	AMNH:Mammals:M-244885	American Museum of Natural History, New York (NY, USA)	Media 000394893	AMNH:Mammals:M-244885 Callithrix jacchus
Callithrix jacchus	amnh:mammals:m-42608	American Museum of Natural History, New York (NY, USA)	Media 000140436	amnh:mammals:m-42608 Callithrix jacchus penicillata
Carlito syrichta	dlc:50m	Duke Lemur Center Museum of Natural History, Duke University, Durham (NC, USA)	Media 000158814	dlc:50m Tarsius syrichta
Carlito syrichta	dpc:ost:126	Duke Lemur Center Museum of Natural History, Duke University, Durham (NC, USA)	Media 000013131	dpc:ost:126 Carlito syrichta
Carlito syrichta	usnm:mammals:282639	National Museum of Natural History, Smithsonian Institution, Washington (DC, USA)	Media 000010956	usnm:mammals:282639 Carlito syrichta
Carlito syrichta	usnm:mammals:282761	National Museum of Natural History, Smithsonian Institution, Washington (DC, USA)	Media 000011011	usnm:mammals:282761 Carlito syrichta
Cebus capucinus	sbu:1819	Anatomical Sciences Collection, Stony Brook University, Stony Brook (NY, USA)	Media 000056554	sbu:1819 Cebus Sp.
Cebus capucinus	usnm:mammals:291236	National Museum of Natural History, Smithsonian Institution, Washington (DC, USA)	Media 000008620	usnm:mammals:291236 Cebus capucinus
Cebus capucinus	usnm:mammals:291236	National Museum of Natural History, Smithsonian Institution, Washington (DC, USA)	Media 000114319	usnm:mammals:291236 Cebus capucinus
Coelops frithii	amnh:mammals:215855	American Museum of Natural History, New York (NY, USA)	Media 000025920	amnh:mammals:215855 Coelops frithii
Colobus angolensis	amnh:mammals:m-52149	American Museum of Natural History, New York (NY, USA)	Media 000016139	amnh:mammals:m-52149 Colobus angolensis cottoni
Colobus angolensis	amnh:mammals:m-52166	American Museum of Natural History, New York (NY, USA)	Media 000016145	amnh:mammals:m-52166 Colobus angolensis cottoni
Colobus angolensis	sbu:rs:81-10	Anatomical Sciences Collection, Stony Brook University, Stony Brook (NY, USA)	Media 000022387	sbu:rs:81-10 Colobus angolensis
Cynopterus sphinx	l-ts:Cyno1	Laboratory of Tim Smith, Slippery Rock University, Slippery rock (PA, USA)	Media 000365356	l-ts:Cyno1 Cynopterus sphinx
Eidolon helvum	amnh:mammals:m-48701	American Museum of Natural History, New York (NY, USA)	Media 000036257	amnh:mammals:m-48701 Eidolon helvum helvum
Eonycteris spelaea	msb:mammal specimens:msb:mamm:93255	Museum of Southwestern Biology, University of New Mexico, Albuquerque (NM, USA)	Media 000167937	msb:mammal specimens:msb:mamm:93255 Eonycteris spelaea
Eonycteris spelaea	msb:mammal specimens:msb:mamm:93255	Museum of Southwestern Biology, University of New Mexico, Albuquerque (NM, USA)	Media 000167937	msb:mammal specimens:msb:mamm:93255 Eonycteris spelaea
Gorilla gorilla	amnh:anth:99-9686	American Museum of Natural History, New York (NY, USA)	Media 000022292	amnh:anth:99-9686 Gorilla gorilla
Gorilla gorilla	amnh:anth:99-9687	American Museum of Natural History, New York (NY, USA)	Media 000022235	amnh:anth:99-9687 Gorilla gorilla
Gorilla gorilla	amnh:mammals:m-167338	American Museum of Natural History, New York (NY, USA)	Media 000021964	amnh:mammals:m-167338 Gorilla gorilla gorilla
Hapalemur simus	dpc:10956B	Duke Lemur Center Museum of Natural History, Duke University, Durham (NC, USA)	Media 000002150	dpc:10956B Hapalemur simus
Hipposideros armiger	amnh:mammals:272274	American Museum of Natural History, New York (NY, USA)	Media 000025943	amnh:mammals:272274 Hipposideros armiger
Lepus americanus	amnh:mammals:97648	American Museum of Natural History, New York (NY, USA)	Media 000055349	amnh:mammals:97648 Lepus americanus
Lepus arcticus	amnh:mammals:42139	American Museum of Natural History, New York (NY, USA)	Media 000055618	amnh:mammals:42139 Lepus arcticus
Lepus europaeus	dmet:LE1	Department of Medical Engineering, University of Hull (Hull, UK)	Media 000047052	dmet:LE1 Lepus europaeus
Macroglossus sobrinus	amnh:mammals:m-107480	American Museum of Natural History, New York (NY, USA)	Media 000036434	amnh:mammals:m-107480 Macroglossus sobrinus sobrinus
Macrotus californicus	amnh:mammals:m-139571	American Museum of Natural History, New York (NY, USA)	Media 000036439	amnh:mammals:m-139571 Macrotus californicus
Microcebus murinus	dlc:7011f	Duke Lemur Center Museum of Natural History, Duke University, Durham (NC, USA)	Media 000015460	dlc:7011f Microcebus murinus
Microcebus murinus	dlc:7016m	Duke Lemur Center Museum of Natural History, Duke University, Durham (NC, USA)	Media 000015477	dlc:7016m Microcebus murinus
Microcebus murinus	dlc:7017m	Duke Lemur Center Museum of Natural History, Duke University, Durham (NC, USA)	Media 000015720	dlc:7017m Microcebus murinus
Microcebus murinus	dlc:7030f	Duke Lemur Center Museum of Natural History, Duke University, Durham (NC, USA)	Media 000168375	dlc:7030f Microcebus murinus
Microcebus murinus	dlc:845f	Duke Lemur Center Museum of Natural History, Duke University, Durham (NC, USA)	Media 000015612	dlc:845f Microcebus murinus
Miniopterus australis	amnh:mammals:160287	American Museum of Natural History, New York (NY, USA)	Media 000057668	amnh:mammals:160287 Miniopterus australis
Myonycteris torquata	amnh:mammals:m-236256	American Museum of Natural History, New York (NY, USA)	Media 000036511	amnh:mammals:m-236256 Myonycteris torquata
Myotis myotis	msb:mammal specimens:msb:mamm:81231	Museum of Southwestern Biology, University of New Mexico, Albuquerque (NM, USA)	Media 000167934	msb:mammal specimens:msb:mamm:81231 Myotis myotis
Ochotona pallasi	amnh:mammals:59712	American Museum of Natural History, New York (NY, USA)	Media 000055624	amnh:mammals:59712 Ochotona pallasi
Ochotona princeps	ucla:mammals:17230	Donald R. Dickey Bird and Mammal Collection, University of California, Los Angeles (CA, USA)	Media 000045544	ucla:mammals:17230 Ochotona princeps cuppes
Ochotona princeps	amnh:mammals:120698	American Museum of Natural History, New York (NY, USA)	Media 000055626	amnh:mammals:120698 Ochotona princeps
Ochotona princeps	amnh:mammals:m-40543	American Museum of Natural History, New York (NY, USA)	Media 0000167374	amnh:mammals:m-40543 Ochotona princeps jewetti
Oryctolagus cuniculus	amnh:mammals:34816	American Museum of Natural History, New York (NY, USA)	Media 000055698	amnh:mammals:34816 Oryctolagus cuniculus
Oryctolagus cuniculus	amnh:mammals:m-126984	American Museum of Natural History, New York (NY, USA)	Media 0000167378	amnh:mammals:m-126984 Oryctolagus cuniculus
Oryctolagus cuniculus	du:baa:0021	Evolutionary Anthropology Departmenty, Duke University, Durham (NC, USA)	Media 000079025	du:baa:0021 Oryctolagus cuniculus
Oryctolagus cuniculus	sama:mammology:1158	South Australian Museum, Adelaide (SA, AU)	Media 0000367903	sama:mammology:1158 Oryctolagus cuniculus
Oryctolagus cuniculus	yzl:yzl:017	York Zooarchaeology Laboratory, University of York (York, UK)	Media 000047005	yzl:yzl:017 Oryctolagus cuniculus
Pan troglodytes	amnh:mammals:m-167342	American Museum of Natural History, New York (NY, USA)	Media 000021967	amnh:mammals:m-167342 Pan troglodytes
Pan troglodytes	amnh:mammals:m-167342	American Museum of Natural History, New York (NY, USA)	Media 000021967	amnh:mammals:m-167342 Pan troglodytes
Pan troglodytes	amnh:mammals:m-51204	American Museum of Natural History, New York (NY, USA)	Media 000021952	amnh:mammals:m-51204 Pan troglodytes
Papio anubis	amnh:mammals:m-52677	American Museum of Natural History, New York (NY, USA)	Media 000013626	amnh:mammals:m-52677 Papio hamadryas anubis
Papio anubis	amnh:mammals:m-51380	American Museum of Natural History, New York (NY, USA)	Media 000016131	amnh:mammals:m-51380 Papio hamadryas anubis
Prolemur simus	dpc:11783	Duke Lemur Center Museum of Natural History, Duke University, Durham (NC, USA)	Media 000086463	dpc:11783 Prolemur simus
Prolemur simus	dpc:7938	Duke Lemur Center Museum of Natural History, Duke University, Durham (NC, USA)	Media 000096992	dpc:7938 Prolemur simus
Propithecus coquereli	dlc:6398f	Duke Lemur Center Museum of Natural History, Duke University, Durham (NC, USA)	Media 000170220	dlc:6398f Propithecus coquereli
Propithecus coquereli	dlc:6804m	Duke Lemur Center Museum of Natural History, Duke University, Durham (NC, USA)	Media 000170399	dlc:6804m Propithecus coquereli
Propithecus coquereli	dlc:6841m	Duke Lemur Center Museum of Natural History, Duke University, Durham (NC, USA)	Media 000165459	dlc:6841m Propithecus coquereli
Propithecus coquereli	dlc:6962m	Duke Lemur Center Museum of Natural History, Duke University, Durham (NC, USA)	Media 000170595	dlc:6962m Propithecus coquereli
Propithecus coquereli	mcz:mamm:8041	Museum of Comparative Zoology, Harvard University, Cambridge (MA, USA)	Media 000002723	mcz:mamm:8041 Propithecus verreauxi coquereli
Pteropus alecto	amnh:mammals:m-153171	American Museum of Natural History, New York (NY, USA)	Media 000036587	amnh:mammals:m-153171 Pteropus alecto alecto
Rhinolophus ferrumequinum	amnh:mammals:245591	American Museum of Natural History, New York (NY, USA)	Media 000036828	amnh:mammals:245591 Rhinolophus ferrumequinum
Rousettus aegyptiacus	amnh:mammals:237320	American Museum of Natural History, New York (NY, USA)	Media 000057664	amnh:mammals:237320 Rousettus aegyptiacus
Sylvilagus floridanus	amnh:mammals:m-254438	American Museum of Natural History, New York (NY, USA)	Media 0000167384	amnh:mammals:m-254438 Sylvilagus floridanus
