# Supplementary material for: PolyQ length-based molecular encoding of vocalization frequency in FOXP2
Source: iScience. 2023 Sep 27;26(10):108036. doi: 10.1016/j.isci.2023.108036 (PMC10582585; doi:10.1016/j.isci.2023.108036)
Supplement: Table S5. PhyloPic silhouette IDs, related to Figures 1, 2, and 3 [file mmc6.xlsx]

## Sheet: Table S4
Supplemental Table 5 - Links to Phylopic silhouettes used in Figs. 1-3 (images in the public domain).
Species	Specimen
Agaphelus acutorostrata	https://beta.phylopic.org/images/e03834fe-a585-479b-a334-db8a34312341
Aoutus	http://phylopic.org/image/388fee0f-b5fb-4195-8b05-08c14238ddeb/
Bos taurus	https://beta.phylopic.org/images/415714b4-859c-4d1c-9ce0-9e1081613df7
Camelus dromedarius	https://beta.phylopic.org/images/d3aa9186-85bf-466d-8810-79c690b2f38d
Canis lupus	http://phylopic.org/image/5a0398e3-a455-4ca6-ba86-cf3f1b25977a/
Capra aegagrus hircus	https://beta.phylopic.org/images/c39a1d31-eb36-4b62-ba4d-32e29e0e5a8d
Carlito syrichta	http://phylopic.org/image/f598fb39-facf-43ea-a576-1861304b2fe4/
Chiroptera	http://phylopic.org/image/0d386ce5-28e2-407c-b985-c1aac350bd1a/
Dasypus novemcinctus	https://beta.phylopic.org/images/5d59b5ce-c1dd-40f6-b295-8d2629b9775e
Dipus sagitta	https://beta.phylopic.org/images/9f3579e8-2d63-47b6-95f1-348f6776a19f
Enhydra lutris	https://beta.phylopic.org/images/d3a78afb-1b9e-45e0-b6f4-144d79f399f0
Equus caballus	https://beta.phylopic.org/images/1ca0863c-9285-4a74-902a-313d2822f5e5
Erinaceus europaeaus	https://beta.phylopic.org/images/6ecff71e-fcfc-4cb9-b773-9e6e21607587
Felis silvestris catus	https://beta.phylopic.org/images/f79384d6-2cee-47fb-bdae-25d491f82f9e
Galeopterus variegatus	https://beta.phylopic.org/images/31c7a540-3d0a-4bb8-a43d-e6fa460a3c1d
Heterocephalus glaber	https://beta.phylopic.org/images/7a7d8226-aa19-4f6f-8afa-f039cc860d7e
Hippopotamus amphibius	https://beta.phylopic.org/images/e130f877-a96c-48d8-9f26-bb131021397f
Homo sapiens	https://beta.phylopic.org/images/a9f4ebd5-53d7-4de9-9e66-85ff6c2d513e
Lxodonta africana	https://beta.phylopic.org/images/62398ac0-f0c3-48f8-8455-53512a05fbc4
Macaca	https://www.phylopic.org/images/eedde61f-3402-4f7c-9350-49b74f5e1dba
Manis	http://phylopic.org/image/f628f6fe-6e2d-4173-a20f-265dc7d2d04f/
Marmota marmota	https://beta.phylopic.org/images/eee50efb-40dc-47d0-b2cb-52a14a5e0e51
Mus musculus	http://phylopic.org/image/92989e35-4e68-4a2d-b3a2-191ba9da671a/
Mustela putorius	https://beta.phylopic.org/images/a67f24a9-6d75-420c-b437-6817da5cec1a
Myodes glareolus	https://beta.phylopic.org/images/f7d6d04c-73fa-4bf3-8c94-48134e6857b9
Myrmecophaga tridactyla	https://beta.phylopic.org/images/d52b48fc-be52-46a1-94b7-ac7790b4730c
Ochotona princeps	https://beta.phylopic.org/images/638b61e5-037d-46d5-9cc0-762ac8881d5a
Oryctolagus cuniculus	https://beta.phylopic.org/images/c3987570-9c82-41b9-bc72-cb5d3de1ff87
Pan troglodytes	http://phylopic.org/image/7133ab33-cc79-4d7c-9656-48717359abb4/
Pan troglodytes	http://phylopic.org/image/7133ab33-cc79-4d7c-9656-48717359abb4/
Panthera leo	http://phylopic.org/image/e2015ba3-4f7e-4950-9bde-005e8678d77b/
Papio anubis	http://phylopic.org/image/071db0d0-20a2-4f1b-9c26-fa20db640664/
Petrodromus tetradactylus	https://beta.phylopic.org/images/b2a34ebf-1eab-4ddc-a926-af305a20828b
Phoca	http://phylopic.org/image/41d9f21e-7e0b-42d2-a088-e154bfa63984/
Physeter	https://beta.phylopic.org/images/7a808331-75b4-4b5e-8399-4d6933313cd8
Platacanthomys lasiurus	https://www.phylopic.org/images/b191ca64-3a13-4550-babb-a5aa280c96ad/platacanthomys-lasiurus
Pteropodidae	http://phylopic.org/image/e4ab0438-794b-4030-8e2a-7b5c1f23bf03/
Rattus rattus	https://beta.phylopic.org/images/a460430b-472b-4018-ba03-6b8eeb57fa5c
Rhinoceros unicornis	https://beta.phylopic.org/images/abad209c-2ca1-423b-a66b-317ca52f4c78
Rhinopithecus roxellana	https://www.phylopic.org/images/648ed122-6b72-4c69-91f5-bf6c2bf75c78
Sigmodon hispidus	https://beta.phylopic.org/images/81930c02-5f26-43f7-9c19-e9831e780e53
Sus scrofa	https://beta.phylopic.org/images/3d8acaf6-4355-491e-8e86-4a411b53b98b
Talpa europaea	https://beta.phylopic.org/images/0465d81c-0def-4478-af15-a075d472e957
Tamandua mexicana	https://beta.phylopic.org/images/6df900f7-0a90-47ca-88e2-99d901814c22
Tapirus indicus	https://beta.phylopic.org/images/8f6b8802-52f9-4f16-8429-0b86ea4a4aa8
Tenrec ecaudatus	https://beta.phylopic.org/images/7777eeb6-87bd-48c2-ba02-15cc8e2bfac9
Trichechus senegalensis	https://beta.phylopic.org/images/d88fc903-0deb-4b78-b2fd-7c15d206d3f9
Tursiops truncatus	https://beta.phylopic.org/images/6682f694-1c10-4386-a6e5-361581400f15
Vespertilionoidea	http://phylopic.org/image/18bfd2fc-f184-4c3a-b511-796aafcc70f6/
